# Supplementary material for: Calcineurin Inhibitor CN585 Exhibits Off-Target Effects in the Human Fungal Pathogen Aspergillus fumigatus
Source: J Fungi (Basel). 2022 Dec 7;8(12):1281. doi: 10.3390/jof8121281 (PMC9788591; doi:10.3390/jof8121281)
Supplement: Supplementary file 1 [file jof-08-01281-s001.zip]

Archive with 1 entries (1 files):
- jof-2076690-supplementary.pdf
